# Supplementary material for: Grifolin inhibits tumor cells adhesion and migration via suppressing interplay between PGC1α and Fra-1/LSF-MMP2/CD44 axes
Source: Oncotarget. 2016 Sep 10;7(42):68708–20. doi: 10.18632/oncotarget.11929 (PMC5356584; doi:10.18632/oncotarget.11929)
Supplement: Supplementary file 2 [file oncotarget-07-68708-s002.xls]

## Sheet: Sheet1
Supplemental Table 2		Identification of PGC1α interactome in nasopharyngeal carcinoma cells
Group ID	Gene Name	Description
1	LMNA	Prelamin-A/C Homo sapiens GN=LMNA PE=1 SV=1
2	MYH14	Myosin-14 (Fragment) OS=Homo sapiens GN=MYH14 PE=1 SV=3
3	TMPO	Lamina-associated polypeptide 2 isoform alpha Homo sapiens GN=TMPO PE=1 SV=2
4	TMPO	Lamina-associated polypeptide 2 isoforms beta/gamma Homo sapiens GN=TMPO PE=1 SV=2 >tr|A0A024RBE7|A0A024RBE7_HUMAN Thymopoietin isoform CRA_c Homo sapiens GN=TMPO PE=4 SV=1
5	GOLGA3	Golgin subfamily A member 3 Homo sapiens GN=GOLGA3 PE=1 SV=2
6	MYH14	Myosin-14 Homo sapiens GN=MYH14 PE=1 SV=2
7	SRRM2	Serine/arginine repetitive matrix protein 2 Homo sapiens GN=SRRM2 PE=1 SV=2
8	HNRNPK	Heterogeneous nuclear ribonucleoprotein K isoform CRA_d OS=Homo sapiens GN=HNRPK PE=4 SV=1
9	DHX9	ATP-dependent RNA helicase A Homo sapiens GN=DHX9 PE=1 SV=4
10	AP1B1	AP-1 complex subunit beta-1 Homo sapiens GN=AP1B1 PE=1 SV=2
11	PABPC1	Polyadenylate-binding protein 1 OS=Homo sapiens GN=PABPC1 PE=1 SV=1
12	VCP	Transitional endoplasmic reticulum ATPase OS=Homo sapiens GN=VCP PE=1 SV=4 >tr|V9HW80|V9HW80_HUMAN Epididymis luminal protein 220 OS=Homo sapiens GN=HEL-S-70 PE=2 SV=1
13	SHKBP1	SH3KBP1 binding protein 1 isoform CRA_c Homo sapiens GN=SHKBP1 PE=1 SV=1
14	IG-K	Protein IGKV2-28 (Fragment) OS=Homo sapiens GN=IGKV2D-28 PE=4 SV=1
15	HNRNPM	Heterogeneous nuclear ribonucleoprotein M Homo sapiens GN=HNRNPM PE=1 SV=1
16	PARP1	cDNA FLJ53442 highly similar to Poly (ADP-ribose) polymerase 1 (EC 2.4.2.30) OS=Homo sapiens PE=2 SV=1
17	PTBP1	Polypyrimidine tract binding protein 1 isoform CRA_b Homo sapiens GN=PTBP1 PE=1 SV=4
18	HNRNPA2B1	Heterogeneous nuclear ribonucleoproteins A2/B1 Homo sapiens GN=HNRNPA2B1 PE=1 SV=2 >tr|A0A024RA61|A0A024RA61_HUMAN Heterogeneous nuclear ribonucleoprotein A2/B1 isoform CRA_c Homo sapiens GN=HNRPA2B1 PE=4 SV=1
19	DDX5	Probable ATP-dependent RNA helicase DDX5 Homo sapiens GN=DDX5 PE=1 SV=1
20	HNRPA1	Heterogeneous nuclear ribonucleoprotein A1 isoform CRA_a Homo sapiens GN=HNRPA1 PE=4 SV=1
21	DDX1	ATP-dependent RNA helicase DDX1 Homo sapiens GN=DDX1 PE=1 SV=2 >tr|A3RJH1|A3RJH1_HUMAN ATP-dependent RNA helicase DDX1 Homo sapiens GN=DDX1 PE=2 SV=1
22	PABPC4	Poly(A) binding protein cytoplasmic 4 (Inducible form) isoform CRA_e Homo sapiens GN=PABPC4 PE=1 SV=1
23	NUFIP2	Nuclear fragile X mental retardation-interacting protein 2 Homo sapiens GN=NUFIP2 PE=1 SV=1 >tr|A1L3A7|A1L3A7_HUMAN Nuclear fragile X mental retardation protein interacting protein 2 Homo sapiens GN=NUFIP2 PE=2 SV=1
24	KCTD3	BTB/POZ domain-containing protein KCTD3 Homo sapiens GN=KCTD3 PE=1 SV=2
25	HSPA8	Heat shock cognate 71 kDa protein OS=Homo sapiens GN=HSPA8 PE=1 SV=1 >tr|V9HW22|V9HW22_HUMAN Epididymis luminal protein 33 OS=Homo sapiens GN=HEL-S-72p PE=2 SV=1
26	AP2B1	Adaptor-related protein complex 2 beta 1 subunit isoform CRA_d Homo sapiens GN=AP2B1 PE=4 SV=1
27	STRN3	Striatin calmodulin binding protein 3 Homo sapiens GN=STRN3 PE=2 SV=1
28	STRN3	Striatin-3 Homo sapiens GN=STRN3 PE=1 SV=3
29	DDX3X	ATP-dependent RNA helicase DDX3X Homo sapiens GN=DDX3X PE=2 SV=1
30	AP1G1	cDNA FLJ46199 fis clone TESTI4007965 highly similar to AP-1 complex subunit gamma-1 Homo sapiens PE=2 SV=1
31	G3BP1	GTPase activating protein (SH3 domain) binding protein 1 OS=Homo sapiens GN=G3BP1 PE=2 SV=1
32	RPA1	Replication protein A 70 kDa DNA-binding subunit Homo sapiens GN=RPA1 PE=1 SV=2
33	ATXN2L	Ataxin-2-like protein Homo sapiens GN=ATXN2L PE=1 SV=2
34	RTCB	tRNA-splicing ligase RtcB homolog Homo sapiens GN=RTCB PE=1 SV=1
35	FAM98A	Family with sequence similarity 98 member A OS=Homo sapiens GN=FAM98A PE=2 SV=1
36	NCL	Nucleolin isoform CRA_c Homo sapiens GN=NCL PE=2 SV=1
37	DDX17	Probable ATP-dependent RNA helicase DDX17 Homo sapiens GN=DDX17 PE=1 SV=1
38	TUBB	Tubulin beta chain Homo sapiens GN=TUBB PE=1 SV=2 >tr|Q5SU16|Q5SU16_HUMAN Beta 5-tubulin Homo sapiens GN=TUBB PE=2 SV=1
39	HNRNPH1	Heterogeneous nuclear ribonucleoprotein H Homo sapiens GN=HNRNPH1 PE=1 SV=1
40	EIF4G1	cDNA FLJ56483 highly similar to Eukaryotic translation initiation factor 4 gamma 1 Homo sapiens PE=2 SV=1
41	TUBA1B	cDNA FLJ32131 fis clone PEBLM2000267 highly similar to Tubulin alpha-ubiquitous chain Homo sapiens PE=2 SV=1
42	SRSF1	Serine/arginine-rich-splicing factor 1 Homo sapiens GN=SRSF1 PE=1 SV=1
43	CREBBP	CREB-binding protein Homo sapiens GN=CREBBP PE=1 SV=3
44	BCLAF1	BCLAF1 protein (Fragment) Homo sapiens GN=BCLAF1 PE=2 SV=1
45	XRCC6	X-ray repair cross-complementing protein 6 Homo sapiens GN=XRCC6 PE=1 SV=2 >tr|A0A024R1N4|A0A024R1N4_HUMAN X-ray repair complementing defective repair in Chinese hamster cells 6 (Ku autoantigen 70kDa) isoform CRA_a Homo sapiens GN=XRCC6 PE=4
46	FXR1	Fragile X mental retardation syndrome-related protein 1 Homo sapiens GN=FXR1 PE=1 SV=1
47	IGF2BP3	Insulin-like growth factor 2 mRNA-binding protein 3 Homo sapiens GN=IGF2BP3 PE=1 SV=2
48	SAFB	cDNA FLJ59523 highly similar to Scaffold attachment factor B OS=Homo sapiens PE=2 SV=1
49	XRCC5	X-ray repair cross-complementing protein 5 Homo sapiens GN=XRCC5 PE=1 SV=3
50	RPL4	Ribosomal protein L4 variant (Fragment) Homo sapiens PE=2 SV=1
51	FXR1	cDNA FLJ58199 highly similar to Fragile X mental retardation syndrome-related protein 1 Homo sapiens PE=2 SV=1
52	HSPA1A	Heat shock 70kDa protein 1A variant (Fragment) OS=Homo sapiens PE=2 SV=1
53	HNRNPM	Heterogeneous nuclear ribonucleoprotein M (Fragment) Homo sapiens GN=HNRNPM PE=1 SV=1
54	CAPRIN1	Caprin-1 Homo sapiens GN=CAPRIN1 PE=1 SV=2
55	RPS7	40S ribosomal protein S7 Homo sapiens GN=RPS7 PE=1 SV=1
56	SYNCRIP	cDNA FLJ94136 highly similar to Homo sapiens synaptotagmin binding cytoplasmic RNA interacting protein (SYNCRIP) mRNA Homo sapiens PE=2 SV=1
57	EIF2B5	CLE Homo sapiens PE=2 SV=1
58	TPM1	Tropomyosin alpha-1 chain (Fragment) OS=Homo sapiens GN=TPM1 PE=1 SV=1
59	HSPA5	78 kDa glucose-regulated protein Homo sapiens GN=HSPA5 PE=1 SV=2 >tr|V9HWB4|V9HWB4_HUMAN Epididymis secretory sperm binding protein Li 89n Homo sapiens GN=HEL-S-89n PE=2 SV=1
60	PPP2R1A	cDNA FLJ53296 highly similar to Serine/threonine-protein phosphatase 2A 65 kDa regulatory subunit A alpha isoform Homo sapiens PE=2 SV=1
61	PGC1?	Constitutive coactivator of PPAR-gamma-like protein 1 Homo sapiens GN=FAM120A PE=1 SV=2
62	AP1M1	AP-1 complex subunit mu-1 Homo sapiens GN=AP1M1 PE=1 SV=3 >tr|A0A024R7K8|A0A024R7K8_HUMAN Adaptor-related protein complex 1 mu 1 subunit isoform CRA_a Homo sapiens GN=AP1M1 PE=4 SV=1
63	SAFB2	Scaffold attachment factor B2 Homo sapiens GN=SAFB2 PE=1 SV=1
64	LAMB1	Tropomyosin beta chain OS=Homo sapiens GN=TPM2 PE=1 SV=1
65	HNRNPL	Heterogeneous nuclear ribonucleoprotein L (Fragment) Homo sapiens GN=HNRNPL PE=1 SV=1
66	SFPQ	SFPQ protein (Fragment) Homo sapiens GN=SFPQ PE=2 SV=2
67	AP1B1	cDNA FLJ56828 highly similar to Adapter-relatedprotein complex 1 beta-1 subunit Homo sapiens PE=2 SV=1
68	FXR2	Fragile X mental retardation syndrome-related protein 2 Homo sapiens GN=FXR2 PE=1 SV=2
69	MKL1	MKL1 protein OS=Homo sapiens GN=MKL1 PE=2 SV=1
70	HNRPA3	Heterogeneous nuclear ribonucleoprotein A3 isoform CRA_a Homo sapiens GN=HNRPA3 PE=2 SV=1
71	TUBB4A	Tubulin beta-4A chain OS=Homo sapiens GN=TUBB4A PE=1 SV=2
72	MATR3	Matrin-3 Homo sapiens GN=MATR3 PE=1 SV=1
73	UPF1	UPF1 regulator of nonsense transcripts homolog (Yeast) isoform CRA_b Homo sapiens GN=UPF1 PE=4 SV=1
74	EMD	Emerin Homo sapiens GN=EMD PE=1 SV=1
75	RNA binding	cDNA FLJ58049 highly similar to RNA-binding protein FUS OS=Homo sapiens PE=2 SV=1
76	USP10	Ubiquitin carboxyl-terminal hydrolase 10 Homo sapiens GN=USP10 PE=1 SV=2
77	AP2A2	cDNA FLJ61359 highly similar to Adapter-relatedprotein complex 2 alpha- 2 subunit OS=Homo sapiens PE=2 SV=1
78	G3BP2	Ras-GTPase activating protein SH3 domain-binding protein 2 isoform CRA_b Homo sapiens GN=G3BP2 PE=4 SV=1
79	LARP1	La-related protein 1 Homo sapiens GN=LARP1 PE=1 SV=2
80	HNRNPU	cDNA FLJ54020 highly similar to Heterogeneous nuclear ribonucleoprotein U Homo sapiens PE=2 SV=1
81	SFRS6	cDNA FLJ76823 highly similar to Homo sapiens splicing factor arginine/serine-rich 6 (SFRS6) mRNA Homo sapiens PE=2 SV=1
82	RPLP0	RPLP0 protein Homo sapiens GN=RPLP0 PE=2 SV=1
83	MOV10	Mov10 Moloney leukemia virus 10 homolog (Mouse) isoform CRA_a Homo sapiens GN=MOV10 PE=1 SV=1
84	DHX30	Putative ATP-dependent RNA helicase DHX30 Homo sapiens GN=DHX30 PE=1 SV=1 >tr|A0A024R2T6|A0A024R2T6_HUMAN DEAH (Asp-Glu-Ala-His) box polypeptide 30 isoform CRA_b Homo sapiens GN=DHX30 PE=4 SV=1
85	RPS2	Ribosomal protein S2 Homo sapiens GN=RPS2 PE=2 SV=1
86	RBM14	RNA-binding protein 14 Homo sapiens GN=RBM14 PE=1 SV=2
87	NONO	cDNA FLJ76817 highly similar to Homo sapiens non-POU domain containing octamer-binding (NONO) mRNA Homo sapiens PE=2 SV=1
88	BTBD90	BTB/POZ domain-containing protein KCTD20 OS=Homo sapiens GN=KCTD20 PE=1 SV=1
89	HSPA9	cDNA FLJ51907 highly similar to Stress-70 protein mitochondrial OS=Homo sapiens PE=2 SV=1
90	TRA2B	cDNA FLJ96718 highly similar to Homo sapiens splicing factor arginine/serine-rich 10 (transformer 2 homolog Drosophila) (SFRS10) mRNA Homo sapiens PE=2 SV=1
91	ANKFY1	Ankyrin repeat domain-containing protein 17 (Fragment) OS=Homo sapiens GN=ANKRD17 PE=1 SV=1
92	U2AF2	U2 small nuclear RNA auxiliary factor 2 isoform b OS=Homo sapiens GN=U2AF2 PE=2 SV=1
93	ELAVL1	ELAV-like protein 1 Homo sapiens GN=ELAVL1 PE=1 SV=2
94	EWSR1	RNA-binding protein EWS Homo sapiens GN=EWSR1 PE=1 SV=1
95	RPS15A	40S ribosomal protein S15a Homo sapiens GN=RPS15A PE=1 SV=2 >tr|B2R4W8|B2R4W8_HUMAN HCG1994130 isoform CRA_a Homo sapiens GN=hCG_1994130 PE=2 SV=1
96	NCBP1	Nuclear cap-binding protein subunit 1 Homo sapiens GN=NCBP1 PE=1 SV=1 >tr|A0A024R179|A0A024R179_HUMAN Nuclear cap binding protein subunit 1 80kDa isoform CRA_a Homo sapiens GN=NCBP1 PE=4 SV=1
97	TAF15	TATA-binding protein-associated factor 2N OS=Homo sapiens GN=TAF15 PE=1 SV=1
98	AGO2	Protein argonaute (Fragment) Homo sapiens GN=EIF2C2 PE=2 SV=1
99	IGF2BP1	Insulin-like growth factor 2 mRNA-binding protein 1 Homo sapiens GN=IGF2BP1 PE=1 SV=2
100	EEF1A1	Elongation factor 1-alpha 1 OS=Homo sapiens GN=EEF1A1 PE=4 SV=1
101	KHDRBS1	cDNA FLJ54590 highly similar to KH domain-containing RNA-binding signaltransduction-associated protein 1 Homo sapiens PE=2 SV=1
102	NOS1AP1	Carboxyl-terminal PDZ ligand of neuronal nitric oxide synthase protein OS=Homo sapiens GN=NOS1AP PE=1 SV=3
103	DDX6	cDNA FLJ93750 Homo sapiens DEAD (Asp-Glu-Ala-Asp) box polypeptide 6 (DDX6) mRNA OS=Homo sapiens PE=2 SV=1
104	CLTC	Clathrin heavy chain Homo sapiens GN=CLTC PE=1 SV=1
105	RPS13	40S ribosomal protein S13 OS=Homo sapiens GN=RPS13 PE=1 SV=2
106	TPM4	cDNA FLJ54184 highly similar to Tropomyosin alpha-4 chain Homo sapiens PE=2 SV=1
107	RPL14	cDNA FLJ76611 highly similar to Homo sapiens ribosomal protein L14 (RPL14) mRNA OS=Homo sapiens PE=2 SV=1
108	RPS14	40S ribosomal protein S14 Homo sapiens GN=RPS14 PE=1 SV=3
109	DHX15	cDNA FLJ55635 highly similar to pre-mRNA-splicing factorATP-dependent RNA helicase DHX15 (EC 3.6.1.-) OS=Homo sapiens PE=2 SV=1
110	RPS5	40S ribosomal protein S5 OS=Homo sapiens GN=RPS5 PE=1 SV=1
111	CLINT1	Clathrin interactor 1 Homo sapiens GN=CLINT1 PE=1 SV=1
112	DHX36	cDNA FLJ51438 highly similar to Probable ATP-dependent RNA helicase DHX36 (EC 3.6.1.-) (Fragment) OS=Homo sapiens PE=2 SV=1
113	HNRNPF	cDNA FLJ57121 highly similar to Heterogeneous nuclear ribonucleoprotein F Homo sapiens PE=2 SV=1
114	RAN	GTP-binding nuclear protein Ran (Fragment) OS=Homo sapiens GN=RAN PE=1 SV=1
115	DBT	cDNA FLJ57294 highly similar to Lipoamide acyltransferase component of branched-chain alpha-keto acid dehydrogenase complex mitochondrial (EC 2.3.1.168) OS=Homo sapiens PE=2 SV=1
116	FBXO30	F-box only protein 30 OS=Homo sapiens GN=FBXO30 PE=1 SV=3
117	THRAP3	Thyroid hormone receptor-associated protein 3 Homo sapiens GN=THRAP3 PE=1 SV=2
118	TRA2A	Transformer-2 protein homolog alpha Homo sapiens GN=TRA2A PE=1 SV=1
119	IPO4	cDNA FLJ32715 fis clone TESTI2000784 highly similar to Importin-4 OS=Homo sapiens PE=2 SV=1
120	STRIP1	Striatin-interacting protein 1 Homo sapiens GN=STRIP1 PE=1 SV=1
121	EDC4	Enhancer of mRNA-decapping protein 4 Homo sapiens GN=EDC4 PE=1 SV=1
122	EIF4A3	Eukaryotic initiation factor 4A-III Homo sapiens GN=EIF4A3 PE=1 SV=4 >tr|A0A024R8W0|A0A024R8W0_HUMAN DEAD (Asp-Glu-Ala-Asp) box polypeptide 48 isoform CRA_a Homo sapiens GN=DDX48 PE=3 SV=1
123	RPS3A	40S ribosomal protein S3a OS=Homo sapiens GN=RPS3A PE=1 SV=1
124	RPRD2	Regulation of nuclear pre-mRNA domain-containing protein 2 Homo sapiens GN=RPRD2 PE=1 SV=1
125	ILF3	NF90a OS=Homo sapiens PE=2 SV=1
126	YWHAQ	14-3-3 protein theta Homo sapiens GN=YWHAQ PE=1 SV=1
127	RANBP2	E3 SUMO-protein ligase RanBP2 OS=Homo sapiens GN=RANBP2 PE=1 SV=2
128	HNRNPUL1	cDNA FLJ78252 highly similar to Homo sapiens heterogeneous nuclear ribonucleoprotein U-like 1 (HNRPUL1) transcript variant 1 mRNA Homo sapiens PE=2 SV=1
129	EIF2AK2	EIF2AK2 protein Homo sapiens GN=EIF2AK2 PE=2 SV=1
130	YBX1	Nuclease-sensitive element-binding protein 1 Homo sapiens GN=YBX1 PE=1 SV=1
131	LMNB1	LMNB1 protein (Fragment) OS=Homo sapiens GN=LMNB1 PE=2 SV=1
132	SPICE1	Spindle and centriole-associated protein 1 Homo sapiens GN=SPICE1 PE=1 SV=1
133	KRT8	KRT8 protein OS=Homo sapiens PE=2 SV=1
134	RPL17	60S ribosomal protein L17 (Fragment) Homo sapiens GN=RPL17 PE=1 SV=1
135	RPL10	60S ribosomal protein L10 OS=Homo sapiens GN=RPL10 PE=1 SV=1
136	SRSF3	Serine/arginine-rich-splicing factor 3 Homo sapiens GN=SRSF3 PE=1 SV=1
137	HNRNPA0	Heterogeneous nuclear ribonucleoprotein A0 Homo sapiens GN=HNRNPA0 PE=1 SV=1
138	KRT8	Protein SEC13 homolog OS=Homo sapiens GN=SEC13 PE=1 SV=1
139	IQGAP1	IQ motif containing GTPase activating protein 1 OS=Homo sapiens GN=IQGAP1 PE=2 SV=1
140	LSM12	Protein LSM12 homolog Homo sapiens GN=LSM12 PE=1 SV=2
141	HSPE1-MOB4	Protein HSPE1-MOB4 Homo sapiens GN=HSPE1-MOB4 PE=3 SV=1
142	LMO7	LIM domain only protein 7 OS=Homo sapiens GN=LMO7 PE=1 SV=2
143	SF3B1	Splicing factor 3B subunit 1 Homo sapiens GN=SF3B1 PE=1 SV=3
144	SEC16A	Protein transport protein Sec16A Homo sapiens GN=SEC16A PE=2 SV=1
145	YWHAZ	14-3-3 protein zeta/delta Homo sapiens GN=YWHAZ PE=1 SV=1 >tr|D0PNI1|D0PNI1_HUMAN Epididymis luminal protein 4 Homo sapiens GN=YWHAZ PE=2 SV=1
146	EIF2S1	Eukaryotic translation initiation factor 2 subunit 1 (Fragment) Homo sapiens GN=EIF2S1 PE=1 SV=1
147	HNRNPD	Heterogeneous nuclear ribonucleoprotein D (AU-rich element RNA binding protein 1 37kDa) isoform CRA_c Homo sapiens GN=HNRPD PE=4 SV=1
148	HNRPR	HNRPR protein (Fragment) Homo sapiens GN=HNRPR PE=2 SV=1
149	FMR1	Fragile X mental retardation 1 variant (Fragment) Homo sapiens PE=2 SV=1
150	RPN1	Dolichyl-diphosphooligosaccharide--protein glycosyltransferase subunit 1 OS=Homo sapiens GN=RPN1 PE=2 SV=1
151	HNRNPH3	Heterogeneous nuclear ribonucleoprotein H3 isoform a variant (Fragment) Homo sapiens PE=2 SV=1
152	PURA	PURA protein (Fragment) OS=Homo sapiens GN=PURA PE=2 SV=1
153	COPA	Coatomer subunit alpha Homo sapiens GN=COPA PE=1 SV=2
154	MKL2	MKL/myocardin-like protein 2 Homo sapiens GN=MKL2 PE=1 SV=3
155	ACTIN	cDNA FLJ54739 highly similar to Alpha-actinin-1 OS=Homo sapiens PE=2 SV=1
156	AP1S2	Adaptor-related protein complex 1 sigma 2 subunit isoform CRA_d Homo sapiens GN=AP1S2 PE=4 SV=1
157	RUVBL1	RuvB-like 1 (Fragment) OS=Homo sapiens GN=RUVBL1 PE=1 SV=1
158	RPS26	40S ribosomal protein S26 Homo sapiens GN=RPS26 PE=1 SV=3 >tr|A0A024RB14|A0A024RB14_HUMAN HCG20716 Homo sapiens GN=RPS26 PE=4 SV=1
159	RPS10	Ribosomal protein S10 variant (Fragment) OS=Homo sapiens PE=4 SV=1
160	SCRIB	Protein scribble homolog OS=Homo sapiens GN=SCRIB PE=1 SV=4
161	RPSA	40S ribosomal protein SA (Fragment) Homo sapiens GN=RPSA PE=1 SV=3
162	AKAP8	AKAP8 protein OS=Homo sapiens GN=AKAP8 PE=2 SV=1
163	UBAP2L	cDNA FLJ55671 highly similar to Ubiquitin-associated protein 2-like Homo sapiens PE=2 SV=1
164	IMPDH2	Inosine-5'-monophosphate dehydrogenase 2 (Fragment) OS=Homo sapiens GN=IMPDH2 PE=1 SV=1
165	ABLIM1	Actin-binding LIM protein 1 OS=Homo sapiens GN=ABLIM1 PE=4 SV=1
166	SRSE7	cDNA FLJ59182 highly similar to Splicing factor arginine/serine-rich 7 Homo sapiens PE=2 SV=1
167	SEC23A	cDNA FLJ53608 highly similar to Protein transport protein Sec23A OS=Homo sapiens PE=2 SV=1
168	KPNA2	Importin subunit alpha Homo sapiens GN=KPNA2 PE=2 SV=1
169	RFX7	DNA-binding protein RFX7 OS=Homo sapiens GN=RFX7 PE=1 SV=2
170	CAPZA1	cDNA FLJ75422 highly similar to Homo sapiens capping protein (actin filament) muscle Z-line alpha 1 mRNA OS=Homo sapiens PE=2 SV=1
171	HNRNPH2	Annexin (Fragment) OS=Homo sapiens GN=ANXA2 PE=1 SV=1
172	AP2A1	AP-2 complex subunit alpha-1 Homo sapiens GN=AP2A1 PE=1 SV=3
173	DLAT	Acetyltransferase component of pyruvate dehydrogenase complex OS=Homo sapiens GN=DLAT PE=3 SV=1
174	KANK1	KN motif and ankyrin repeat domain-containing protein 1 OS=Homo sapiens GN=KANK1 PE=1 SV=1
175	IG-K	Ig kappa chain V-II region FR OS=Homo sapiens PE=1 SV=1
176	RPL8	60S ribosomal protein L8 OS=Homo sapiens GN=RPL8 PE=1 SV=1
177	NCOA5	Nuclear receptor coactivator 5 Homo sapiens GN=NCOA5 PE=1 SV=2
178	DDX50	ATP-dependent RNA helicase DDX50 Homo sapiens GN=DDX50 PE=1 SV=1
179	GNB2L1	Guanine nucleotide-binding protein subunit beta-2-like 1 (Fragment) OS=Homo sapiens GN=GNB2L1 PE=1 SV=1
180	PSMD3	cDNA FLJ53357 highly similar to 26S proteasome non-ATPase regulatory subunit 2 OS=Homo sapiens PE=2 SV=1
181	FNBP3	cDNA FLJ30074 fis clone BGGI11000123 highly similar to Homo sapiens formin binding protein 4 (FNBP4) mRNA (Fragment) OS=Homo sapiens PE=2 SV=1
182	U2AF	U2 small nuclear RNA auxillary factor 1 isoform a OS=Homo sapiens GN=U2AF1 PE=2 SV=1
183	RAI14	cDNA FLJ53145 highly similar to Ankycorbin (Fragment) Homo sapiens PE=2 SV=1
184	BICC1	FGFR2-BICC1 fusion kinase protein OS=Homo sapiens GN=FGFR2-BICC1 PE=2 SV=1
185	RPL5	Ribosomal protein L5 isoform CRA_b Homo sapiens GN=RPL5 PE=2 SV=1
186	MYBBP1A	Myb-binding protein 1A (Fragment) Homo sapiens GN=MYBBP1A PE=1 SV=1
187	SRSF10	Serine/arginine-rich-splicing factor 10 Homo sapiens GN=SRSF10 PE=1 SV=1
188	LEMD2	LEM domain-containing protein 2 (Fragment) OS=Homo sapiens GN=LEMD2 PE=4 SV=3
189	PARP2	Poly (ADP-ribose) polymerase family member 2 isoform CRA_a Homo sapiens GN=PARP2 PE=1 SV=1
190	ACTIN-	cDNA FLJ50113 highly similar to F-actin capping protein alpha-2 subunit OS=Homo sapiens PE=2 SV=1
191	SF1	Splicing factor 1 isoform CRA_a Homo sapiens GN=SF1 PE=4 SV=1
192	DDX21	Nucleolar RNA helicase 2 Homo sapiens GN=DDX21 PE=1 SV=5
193	RPS9	RPS9 protein (Fragment) OS=Homo sapiens GN=RPS9 PE=2 SV=1
194	SRP14	Signal recognition particle 14 kDa protein Homo sapiens GN=SRP14 PE=1 SV=1
195	tRNA syn	Phenylalanine--tRNA ligase alpha subunit (Fragment) OS=Homo sapiens GN=FARSA PE=1 SV=3
196	Catalase	Catalase OS=Homo sapiens PE=2 SV=1
197	LARP4B	La-related protein 4B Homo sapiens GN=LARP4B PE=1 SV=3
198	26s	26S protease regulatory subunit 6A OS=Homo sapiens GN=PSMC3 PE=1 SV=1
199	PPP1CB	Serine/threonine-protein phosphatase PP1-beta catalytic subunit (Fragment) OS=Homo sapiens GN=PPP1CB PE=4 SV=1
200	STRN4	cDNA FLJ59351 highly similar to Striatin-4 Homo sapiens PE=2 SV=1
201	PUF60	Poly(U)-binding-splicing factor PUF60 (Fragment) Homo sapiens GN=PUF60 PE=1 SV=1
202	RNA binding	RNA-binding motif protein X chromosome N-terminally processed (Fragment) OS=Homo sapiens GN=RBMX PE=1 SV=2
203	ATXN2	Ataxin-2 (Fragment) Homo sapiens GN=ATXN2 PE=1 SV=1
204	LARP4B	La-related protein 4 OS=Homo sapiens GN=LARP4 PE=1 SV=1
205	FLNA	Filamin-A OS=Homo sapiens GN=FLNA PE=1 SV=1
206	EEF2	cDNA FLJ60696 highly similar to Elongation factor 2 OS=Homo sapiens PE=2 SV=1
207	AP4	TFAP4 protein OS=Homo sapiens GN=TFAP4 PE=2 SV=1
208	CUX1	Homeobox protein cut-like 1 OS=Homo sapiens GN=CUX1 PE=1 SV=3
209	ALPI	Intestinal-type alkaline phosphatase OS=Homo sapiens GN=ALPI PE=1 SV=2 >tr|A0A024R4A2|A0A024R4A2_HUMAN Alkaline phosphatase OS=Homo sapiens GN=ALPI PE=3 SV=1
210	KPNB1	cDNA FLJ95650 highly similar to Homo sapiens karyopherin (importin) beta 1 (KPNB1) mRNA Homo sapiens PE=2 SV=1
211	28S	cDNA FLJ54285 highly similar to 28S ribosomal protein S18b mitochondrial OS=Homo sapiens PE=2 SV=1
212	FLII	cDNA FLJ50778 highly similar to Protein flightless-1 homolog Homo sapiens PE=2 SV=1
213	SRPK2	SRSF protein kinase 2 OS=Homo sapiens GN=SRPK2 PE=1 SV=3 >tr|A0A024R704|A0A024R704_HUMAN SFRS protein kinase 2 isoform CRA_b OS=Homo sapiens GN=SRPK2 PE=3 SV=1
214	HMGA1	High mobility group AT-hook 1 isoform CRA_b OS=Homo sapiens GN=HMGA1 PE=4 SV=1
215	RNA processing	cDNA FLJ57882 highly similar to Pre-mRNA-processing-splicing factor 8 OS=Homo sapiens PE=2 SV=1
216	BTBD10	BTBD10 protein (Fragment) OS=Homo sapiens GN=BTBD10 PE=2 SV=1
217	ABCF1	ATP-binding cassette sub-family F member 1 (Fragment) Homo sapiens GN=ABCF1 PE=1 SV=1
218	SRSF9	Serine/arginine-rich splicing factor 9 Homo sapiens GN=SRSF9 PE=1 SV=1
219	TFG	TRK-fused gene protein isoform 4 OS=Homo sapiens GN=TFG PE=2 SV=1
220	KIAA1429	Protein virilizer homolog Homo sapiens GN=KIAA1429 PE=1 SV=2
221	SURF4	Surfeit 4 OS=Homo sapiens GN=SURF4 PE=1 SV=1
222	RNA processing	cDNA FLJ10435 fis clone NT2RP1000493 highly similar to Splicing factor 3B subunit 3 OS=Homo sapiens PE=2 SV=1
223	EIF5B	Eukaryotic translation initiation factor 5B Homo sapiens GN=EIF5B PE=1 SV=1
224	SRRT	Serrate RNA effector molecule homolog Homo sapiens GN=SRRT PE=1 SV=1
225	RNA binding	cDNA FLJ16787 fis clone PLACE6013222 weakly similar to Mus musculus RNA binding motif protein 26 (Rbm26) mRNA (Fragment) OS=Homo sapiens PE=2 SV=1
226	ATP5A1	ATP synthase subunit alpha mitochondrial OS=Homo sapiens GN=ATP5A1 PE=1 SV=1 >tr|V9HW26|V9HW26_HUMAN ATP synthase subunit alpha OS=Homo sapiens GN=HEL-S-123m PE=2 SV=1
227	KIF13A	Kinesin-like protein KIF13A Homo sapiens GN=KIF13A PE=1 SV=2
228	RNA binding	RNA-binding protein 39 (Fragment) OS=Homo sapiens GN=RBM39 PE=1 SV=3
229	TFCP2	Alpha-globin transcription factor CP2 OS=Homo sapiens GN=TFCP2 PE=1 SV=1
230	SSBP1	Single-stranded DNA-binding protein OS=Homo sapiens GN=SSBP1 PE=2 SV=1
231	CYTSA	CYTSA protein OS=Homo sapiens GN=CYTSA PE=2 SV=1
232	SKIV2L	cDNA FLJ55446 highly similar to Superkiller viralicidic activity 2-like 2 (EC 3.6.1.-) Homo sapiens PE=2 SV=1
233	PKM	Pyruvate kinase Homo sapiens GN=PKM PE=2 SV=1
234	HSPB1	Heat shock protein beta-1 OS=Homo sapiens GN=HSPB1 PE=1 SV=1
235	60S	60S ribosomal protein L18a OS=Homo sapiens GN=RPL18A PE=1 SV=1
236	RPN2	cDNA FLJ96923 highly similar to Homo sapiens ribophorin II (RPN2) mRNA OS=Homo sapiens PE=2 SV=1
237	splicing	cDNA FLJ55438 highly similar to Splicing factor 3 subunit 1 OS=Homo sapiens PE=2 SV=1
238	m RNA	Regulator of nonsense transcripts 2 OS=Homo sapiens GN=UPF2 PE=1 SV=1
239	r DNA	Treacle protein (Fragment) OS=Homo sapiens GN=TCOF1 PE=1 SV=1
240	GNL3	Guanine nucleotide binding protein-like 3 (Nucleolar) isoform CRA_b Homo sapiens GN=GNL3 PE=4 SV=1
241	60S	60S ribosomal protein L38 (Fragment) OS=Homo sapiens GN=RPL38 PE=1 SV=1
242	C1QBP	Complement component 1 Q subcomponent-binding protein mitochondrial OS=Homo sapiens GN=C1QBP PE=1 SV=1
243	RPS27L	40S ribosomal protein S27 Homo sapiens GN=RPS27L PE=1 SV=1
244	PEX6	Peroxisomal biogenesis factor 6 variant (Fragment) OS=Homo sapiens PE=2 SV=1
245	IG-K	Protein IGKV2D-24 (Fragment) OS=Homo sapiens GN=IGKV2D-24 PE=4 SV=1
246	CSDE1	Cold shock domain containing E1 RNA-binding isoform CRA_b Homo sapiens GN=CSDE1 PE=4 SV=1
247	RAB34	Ras-related protein Rab-34 isoform NARR OS=Homo sapiens GN=RAB34 PE=1 SV=1
248	ACIN1	Apoptotic chromatin condensation inducer in the nucleus OS=Homo sapiens GN=ACIN1 PE=1 SV=1
249	CHAF1B	cDNA FLJ93645 highly similar to Homo sapiens chromatin assembly factor 1 subunit B (p60) (CHAF1B) mRNA OS=Homo sapiens PE=2 SV=1
250	PSMC6	26S protease regulatory subunit 10B OS=Homo sapiens GN=PSMC6 PE=1 SV=1
251	UBA52	Ubiquitin-60S ribosomal protein L40 (Fragment) OS=Homo sapiens GN=UBA52 PE=1 SV=1
252	ARF1	cDNA FLJ61099 highly similar to ADP-ribosylation factor 1 OS=Homo sapiens PE=2 SV=1
253	SEC23B	cDNA FLJ55697 highly similar to Protein transport protein Sec23B Homo sapiens PE=2 SV=1
254	HNRNPAB	Heterogeneous nuclear ribonucleoprotein A/B Homo sapiens GN=HNRNPAB PE=1 SV=1
255	RNA processing	cDNA FLJ39750 fis clone SMINT2017736 moderately similar to SPLICING FACTOR ARGININE/SERINE-RICH 2 OS=Homo sapiens PE=2 SV=1
256	SAMD4B	Protein Smaug homolog 2 Homo sapiens GN=SAMD4B PE=1 SV=1
257	RNA processing	cDNA FLJ58939 highly similar to Splicing factor arginine/serine-rich 11 OS=Homo sapiens PE=2 SV=1
258	NUP133	Nucleoporin 133kDa isoform CRA_a OS=Homo sapiens GN=NUP133 PE=4 SV=1
259	FAU	40S ribosomal protein S30 Homo sapiens GN=FAU PE=1 SV=1
260	PLEKHA8	Pleckstrin homology domain-containing family A member 8 OS=Homo sapiens GN=PLEKHA8 PE=4 SV=1
261	RIMKLB	Beta-citrylglutamate synthase B Homo sapiens GN=RIMKLB PE=2 SV=2
262	SNW1	SNW1 protein (Fragment) OS=Homo sapiens GN=SNW1 PE=2 SV=1
263	ACYP1	Acylphosphatase OS=Homo sapiens GN=ACYP1 PE=1 SV=1
264	LRRFIP2	Leucine rich repeat (In FLII) interacting protein 2 isoform CRA_b Homo sapiens GN=LRRFIP2 PE=4 SV=1
265	ZNF384	Zinc finger protein 384 isoform CRA_a OS=Homo sapiens GN=ZNF384 PE=4 SV=1
266	RUNX1	RUNX1/CBFA2T2 fusion protein type 1 (Fragment) OS=Homo sapiens GN=RUNX1/CBFA2T2 fusion PE=2 SV=1
267	CCT4	cDNA FLJ53873 highly similar to T-complex protein 1 subunit delta OS=Homo sapiens PE=2 SV=1
268	TUFM	Elongation factor Tu mitochondrial Homo sapiens GN=TUFM PE=1 SV=2
269	YTHDF2	YTH domain-containing family protein 2 Homo sapiens GN=YTHDF2 PE=1 SV=1
270	GRWD1	Glutamate-rich WD repeat-containing protein 1 (Fragment) OS=Homo sapiens GN=GRWD1 PE=1 SV=1
271	LUC7L	cDNA FLJ34725 fis clone MESAN2005958 highly similar to RNA-binding protein Luc7-like 2 Homo sapiens PE=2 SV=1
272	MPP7	cDNA FLJ32798 fis clone TESTI2002498 highly similar to Homo sapiens membrane protein palmitoylated 7 (MAGUK p55 subfamily member 7) (MPP7) mRNA OS=Homo sapiens PE=2 SV=1
273	TOP2A	Topoisomerase (DNA) I OS=Homo sapiens GN=TOP1 PE=2 SV=1
274	SNRPN	Small nuclear ribonucleoprotein-associated protein N (Fragment) OS=Homo sapiens GN=SNRPN PE=4 SV=1
275	PRDX1	Peroxiredoxin-1 Homo sapiens GN=PRDX1 PE=4 SV=1
276	PIGT	cDNA FLJ53822 highly similar to GPI transamidase component PIG-T OS=Homo sapiens PE=2 SV=1
277	HLTF	HLTF protein (Fragment) OS=Homo sapiens GN=HLTF PE=2 SV=1
278	LRRC59	Leucine-rich repeat-containing protein 59 Homo sapiens GN=LRRC59 PE=1 SV=1
279	RBM25	RNA-binding protein 25 (Fragment) OS=Homo sapiens GN=RBM25 PE=1 SV=1
280	AKR1C3	Aldo-keto reductase family 1 member C3 OS=Homo sapiens GN=AKR1C3 PE=4 SV=1
281	PEX10	Peroxisome biogenesis factor 10 isoform CRA_b OS=Homo sapiens GN=PEX10 PE=4 SV=1
282	SPINK8	Serine protease inhibitor Kazal-type 8 OS=Homo sapiens GN=SPINK8 PE=2 SV=1
283	SLC3A2	Solute carrier family 3 (Activators of dibasic and neutral amino acid transport) member 2 isoform CRA_e OS=Homo sapiens GN=SLC3A2 PE=4 SV=1
284	NUP107	cDNA FLJ11217 fis clone PLACE1008044 highly similar to NUCLEAR PORE COMPLEX PROTEIN NUP107 OS=Homo sapiens PE=2 SV=1
285	HSPD1	cDNA FLJ46699 fis clone TRACH3013700 highly similar to Stress 70 protein chaperonemicrosome-associated 60 kDa protein OS=Homo sapiens PE=2 SV=1
286	HIST1H1E	cDNA FLJ94268 highly similar to Homo sapiens histone 1 H1e (HIST1H1E) mRNA Homo sapiens PE=2 SV=1
287	AP1S1	AP-1 complex subunit sigma-1A (Fragment) Homo sapiens GN=AP1S1 PE=1 SV=1
288	CCT5	cDNA FLJ50442 highly similar to T-complex protein 1 subunit epsilon Homo sapiens PE=2 SV=1
289	DDX46	DEAD (Asp-Glu-Ala-Asp) box polypeptide 46 isoform CRA_a Homo sapiens GN=DDX46 PE=3 SV=1
290	NXF1	Nuclear RNA export factor 1 Homo sapiens GN=NXF1 PE=1 SV=1
291	MYO1C	MYO1C protein (Fragment) Homo sapiens GN=MYO1C PE=2 SV=1
292	PPP2R2B	Serine/threonine-protein phosphatase 2A 55 kDa regulatory subunit B beta isoform Homo sapiens GN=PPP2R2B PE=1 SV=1
293	PRC1	Protein regulator of cytokinesis 1 isoform CRA_e Homo sapiens GN=PRC1 PE=4 SV=1
294	RALY	cDNA FLJ37224 fis clone BRAMY2000052 moderately similar to RNA-binding protein Raly Homo sapiens PE=2 SV=1
295	TFAP2B	cDNA FLJ94350 highly similar to Homo sapiens transcription factor AP-2 beta (activating enhancer binding protein 2 beta) (TFAP2B) mRNA Homo sapiens PE=2 SV=1
296	DDX18	Putative uncharacterized protein DDX18 (Fragment) Homo sapiens GN=DDX18 PE=3 SV=1
297	SLC17A7	Vesicular glutamate transporter 1 (Fragment) Homo sapiens GN=SLC17A7 PE=4 SV=1
298	AP2M1	AP-2 complex subunit mu Homo sapiens GN=AP2M1 PE=1 SV=1
299	HIST1H1B	Histone H1.5 Homo sapiens GN=HIST1H1B PE=1 SV=3
300	CUL3	cDNA FLJ53180 highly similar to Cullin-3 Homo sapiens PE=2 SV=1
